# Supplementary material for: Target and Non-Target Analysis of Polycyclic Aromatic Hydrocarbons and Emerging Aromatic Contaminants in Outdoor Dust from a Petrochemical-Impacted Residential Area
Source: Toxics. 2026 Mar 5;14(3):223. doi: 10.3390/toxics14030223 (PMC13029854; doi:10.3390/toxics14030223)
Supplement: Supplementary file 1 [file toxics-14-00223-s001.zip]

Archive with 1 entries (1 files):
- toxics-4155753-supplementary.pdf
